# Supplementary material for: Paromomycin Affects Translation and Vesicle-Mediated Trafficking as Revealed by Proteomics of Paromomycin –Susceptible –Resistant Leishmania donovani
Source: PLoS One. 2011 Oct 27;6(10):e26660. doi: 10.1371/journal.pone.0026660 (PMC3203147; doi:10.1371/journal.pone.0026660)
Supplement: Table S1 — List of proteins identified in Set A and Set B at ≥95% confidence. (XLS) [file pone.0026660.s001.xls]

## Sheet: S1
Supplementary Table S1. Proteins identified in the two SILAC data sets at >95% confidence
Red= SILAC SET A
Black= SILAC SET B
S.No.	Percent coverage	Number of Peptides	Accession No.	Name of the Protein	Ratio H:L	P-value
1	28.5	18	LinJ01_V3.0790,LinJ01_V3.0800	eukaryotic initiation factor 4a, putative	0.81±0.15	0.692
2	13.3	10	LinJ04_V3.0460,LinJ22_V3.0004	60S ribosomal protein L11 (L5, L16)	0.75±0.55	0.745
3	13.6	8	LinJ04_V3.0750,LinJ04_V3.0950	60S ribosomal protein L10, putative	0.68±0.07	0.464
4	18.1	12	LinJ04_V3.1250	actin|Leishmania infantum	1.14±0.28	0.82
5	14.9	6	LinJ05_V3.0030	small GTP-binding protein, putative	0.98±0.38	0.973
6	18.8	16	LinJ05_V3.0500,LinJ05_V3.0510	ATPase alpha subunit	0.45±0.27	0.312
7	22.1	6	LinJ06_V3.0590,LinJ06_V3.0600	60S ribosomal protein L23a, putative	0.63±0.5	0.625
8	27.9	8	LinJ07_V3.0760,LinJ36_V3.1310	40S ribosomal protein S9, putative	1.12±0.15	0.836
9	52.1	161	LinJ08_V3.1280,LinJ08_V3.1290,LinJ21_V3.2240,LinJ33_V3.0860	beta tubulin	0.68±0.53	0.677
10	26.3	3	LinJ09_V3.0950,LinJ31_V3.1930,LinJ31_V3.2070,LinJ36_V3.3690	polyubiquitin	0.78±0.23	0.68
11	5.7	17	LinJ09_V3.1020,LinJ09_V3.1030	elongation factor-1 gamma	0.82±0.2	0.725
12	12.8	2	LinJ10_V3.0910	hypothetical protein, conserved	0.47±0.06	0.148
13	13.4	7	LinJ11_V3.0350	14-3-3 protein, putative	1.64±0.64	0.441
14	6.4	7	LinJ11_V3.0640	aminopeptidase, putative	1.05±0.88	0.96
15	22.9	41	LinJ11_V3.1000	pyruvate phosphate dikinase, putative	1.27±0.81	0.767
16	5.3	3	LinJ11_V3.1160	eukaryotic release factor 3, putative	0.17±0.04	0.00145
17	24.6	5	LinJ11_V3.1180,LinJ29_V3.1920	40S ribosomal protein S15a, putative	0.82±0.52	0.807
18	2.6	4	LinJ12_V3.0490	glucose-6-phosphate isomerase	1.27±0.18	0.647
19	9	5	LinJ12_V3.0730	NADH:flavin oxidoreductase/NADH oxidase, putative	2.89±2.65	0.313
20	52.5	151	LinJ13_V3.0330,LinJ13_V3.1460	alpha tubulin	0.97±0.5	0.968
21	12.1	8	LinJ13_V3.0450,LinJ36_V3.4730	60S ribosomal protein L18, putative	0.99±0.53	0.992
22	27	11	LinJ13_V3.0460	40S ribosomal protein S12, putative	1.04±0.48	0.951
23	31.1	45	LinJ13_V3.1120,LinJ13_V3.1130	40S ribosomal protein S4, putative	0.98±0.37	0.973
24	3.9	4	LinJ13_V3.1400	chaperonin TCP20, putative	0.56±0.07	0.27
25	7.3	2	LinJ14_V3.1190	kinesin K39, putative	0.3±0.04	0.024
26	25.6	35	LinJ14_V3.1240	enolase	1.17±0.38	0.799
27	9	9	LinJ15_V3.0220,LinJ34_V3.0910	60S ribosomal protein L13a, putative	0.95±0.25	0.929
28	26	10	LinJ15_V3.1010,LinJ33_V3.0960	40S ribosomal protein S3, putative	0.88±0.36	0.842
29	11.2	5	LinJ15_V3.1430	nucleolar RNA binding protein, putative	0.79±0.63	0.804
30	11.6	3	LinJ15_V3.1500	proliferative cell nuclear antigen (PCNA), putative	0.27±0.09	0.0287
31	34.9	6	LinJ15_V3.1530	ribosomal protein S6, putative	1.57±0.36	0.421
32	12	21	LinJ16_V30560	orotidine-5-phosphate decarboxylase/orotate phosphoribosyltransferase, putative	1.56±0.53	0.466
33	8.2	13	LinJ16_V30760	transaldolase, putative	0.55±0.45	0.536
34	19.8	11	LinJ16_V31510,LinJ16_V31520	paraflagellar rod protein 2C	0.55±1.02	0.755
35	30.1	114	LinJ17_V3.0090,LinJ17_V3.0100,LinJ17_V3.0110,LinJ17_V3.0170,LinJ17_V3.0180,LinJ17_V3.0190,LinJ17_V3.0200	elongation factor 1-alpha infantum	0.76±0.4	0.712
36	22	5	LinJ18_V3.0630,LinJ36_V3.3950	60S ribosomal protein L10a, putative	0.24±0.24	0.199
37	2.7	3	LinJ18_V3.1350	heat shock protein, putative	0.82±0.13	0.711
38	7.5	14	LinJ18_V3.1500,LinJ18_V3.1510	|H1A-1||P-type H+-ATPase, putative	0.67±0.09	0.446
39	17.8	9	LinJ19_V3.0050,LinJ32_V3.0460	40S ribosomal protein S2	0.68±0.27	0.558
40	11.1	6	LinJ19_V3.0150	aminopeptidase, putative	1.73±0.17	0.293
41	9.8	13	LinJ19_V3.0190,LinJ19_V3.0200	ADP,ATP carrier protein 1, mitochondrial precursor, putative	0.86±0.35	0.812
42	17.2	4	LinJ19_V3.0390,LinJ33_V3.3300	40S ribosomal protein S13, putative	0.88±0.49	0.863
43	12.4	20	LinJ19_V3.0710	glycosomal malate dehydrogenase	1.21±0.16	0.719
44	19.1	14	LinJ20_V3.0110,LinJ20_V3.0120	phosphoglycerate kinase C, glycosomal	0.1±0.12	0.0667
45	4.5	2	LinJ20_V3.1450	axoneme central apparatus protein, putative	1.44±0.7	0.605
46	6.4	10	LinJ20_V3.1620,LinJ21_V3.1790	ribosomal protein s11 homolog	1.27±0.52	0.718
47	10.6	8	LinJ21_V3.0300,LinJ21_V3.0310	hexokinase, putative	1.5±1.1	0.652
48	29.5	6	LinJ21_V3.0800,LinJ35_V3.1900	60S ribosomal protein l36, putative	0.82±0.24	0.736
49	8.9	8	LinJ21_V3.1290,LinJ30_V3.3390	60S ribosomal protein L9, putative	0.92±0.19	0.881
50	12	4	LinJ21_V3.1330	t-complex protein 1, delta subunit, putative	0.47±0.03	0.14
51	7.5	5	LinJ21_V3.1820	RNA helicase, putative	0.94±0.47	0.926
52	12.6	2	LinJ21_V3.2070	proteasome alpha 2 subunit, putative	1.28±0.16	0.638
53	28.5	17	LinJ21_V3.2150,LinJ35_V3.2000	40S ribosomal protein S6, putative	1.09±0.19	0.878
54	18	5	LinJ21_V3.2200	proteasome alpha 5 subunit, putative	0.87±0.24	0.811
55	5.2	4	LinJ22_V3.1370,LinJ22_V3.1410	40S ribosomal protein L14, putative	0.23±0.05	0.0082
56	8.4	3	LinJ23_V3.0050	peroxidoxin	0.83±0.09	0.716
57	4.3	3	LinJ23_V3.0410	NADP-dependent alcohol dehydrogenase, putative	0.78±0.1	0.645
58	4.6	3	LinJ24_V3.0780	malic enzyme	1.78±1.46	0.552
59	10.8	9	LinJ24_V3.0870	triosephosphate isomerase	1.51±0.53	0.506
60	5.3	2	LinJ24_V3.1560,LinJ24_V3.1570	IgE-dependent histamine-releasing factor, putative	1.75±0.23	0.288
61	6.8	2	LinJ24_V3.2160,LinJ24_V3.2170	40S ribosomal protein S8, putative	1.43±0.46	0.552
62	12.1	4	LinJ25_V3.0550	hypothetical protein, conserved	0.96±1.09	0.972
63	22.9	15	LinJ25_V3.0740,LinJ25_V3.0750,LinJ25_V3.0760	eukaryotic initiation factor 5a, putative	0.58±0.32	0.467
64	7.4	4	LinJ25_V3.0780	protein phosphatase, putative	0.47±0.35	0.402
65	14.7	7	LinJ25_V3.0940	cyclophilin a	1.18±0.05	0.746
66	3.1	9	LinJ25_V3.1010	dynein heavy chain, putative	0.58±0.47	0.57
67	26.7	6	LinJ25_V3.1220,LinJ34_V3.0460	ribosomal protein S25	1.02±0.48	0.975
68	14.4	4	LinJ25_V3.1460	GTP-binding protein, putative	0.74±0.28	0.637
69	4.7	4	LinJ25_V3.2090	hypothetical protein, conserved	1.04±0.18	0.937
70	26.6	6	LinJ26_V3.0150,LinJ26_V3.0160	60S ribosomal protein L7, putative	0.81±0.13	0.687
71	34.2	12	LinJ26_V3.0840,LinJ26_V3.0850	40S ribosomal protein S16, putative	0.83±0.51	0.821
72	15.8	7	LinJ26_V3.1220	heat shock protein 70-related protein	2.11±0.2	0.15
73	10.3	3	LinJ26_V3.1360	prefoldin-like protein	0.94±0.06	0.897
74	12	4	LinJ27_V3.0300	acyl carrier protein, putative	1.78±0.16	0.267
75	28.5	6	LinJ27_V3.0620	small GTP-binding protein Rab1, putative	0.82±0.07	0.701
76	1.9	2	LinJ27_V3.1220	hypothetical protein, conserved	0.67±0.11	0.453
77	6.2	12	LinJ27_V3.1300,LinJ27_V3.2480	60S acidic ribosomal subunit protein, putative	0.99±0.19	0.979
78	22.7	39	LinJ27_V3.1710,LinJ27_V3.2500	glycosomal phosphoenolpyruvate carboxykinase, putative	0.75±0.39	0.691
79	15.2	2	LinJ28_V3.0570,LinJ30_V3.3240	ribosomal protein s26, putative	3.47±0.58	0.0205
80	29.2	14	LinJ28_V3.1050,LinJ30_V3.3650	40S ribosomal protein S14	1.65±1.04	0.539
81	27.6	7	LinJ28_V3.1100,LinJ28_V3.1120	ribosomal protein s20, putative	1.07±0.17	0.897
82	15	20	LinJ28_V3.1310	glucose-regulated protein 78, putative	1.17±0.35	0.787
83	1.5	3	LinJ28_V3.1850	proteasome regulatory non-ATP-ase subunit 2, putative	0.75±0.06	0.575
84	4.8	2	LinJ28_V3.2610	vacuolar ATP synthase subunit B, putative	1.64±1.18	0.575
85	18.2	12	LinJ28_V3.2750,LinJ28_V3.2760	40S ribosomal protein S17, putative	1.42±0.64	0.603
86	10.6	12	LinJ28_V3.2940,LinJ28_V3.2970	activated protein kinase c receptor (LACK)	0.76±0.29	0.66
87	35.5	70	LinJ28_V3.2960,LinJ28_V3.3000,LinJ28_V3.3060	heat-shock protein hsp70, putative	1.14±0.54	0.846
88	5.6	3	LinJ29_V3.0790	lipophosphoglycan biosynthetic protein, putative	2.01±0.19	0.177
89	23.1	17	LinJ29_V3.1160,LinJ29_V3.1170,LinJ29_V3.1180	ribosomal protein L1a, putative	0.65±0.25	0.503
90	8.2	8	LinJ29_V3.1360	ATP-dependent Clp protease subunit, heat shock protein 100 (HSP100), putative	0.79±0.18	0.676
91	13.8	8	LinJ29_V3.1880,LinJ29_V3.1890	paraflagellar rod protein 1D, putative	1±0.15	1
92	12.7	18	LinJ29_V3.2570,LinJ29_V3.2580	60S ribosomal protein L13, putative	0.94±0.22	0.916
93	16.7	19	LinJ29_V3.2620	6-phospho-1-fructokinase, putative	0.76±0.21	0.64
94	3.6	3	LinJ30_V3.0470	aspartyl-tRNA synthetase, putative	0.09±0.01	8.88e-06
95	27.6	56	LinJ30_V3.2480,LinJ30_V3.2530,LinJ30_V3.2540	heat shock 70-related protein 1, mitochondrial precursor, putative	0.92±0.55	0.917
96	30.2	138	LinJ30_V3.2990,LinJ30_V3.3000	glyceraldehyde 3-phosphate dehydrogenase, glycosomal	1.94±0.61	0.268
97	2.9	4	LinJ30_V3.3170	valyl-tRNA synthetase, putative	0.67±0.27	0.539
98	15.2	19	LinJ31_V3.1240	vacuolar-type proton translocating pyrophosphatase 1, putative	1.09±0.5	0.896
99	8.8	2	LinJ31_V3.2320	3,2-trans-enoyl-CoA isomerase, mitochondrial precursor, putative	0.39±0.03	0.0669
100	32.6	8	LinJ31_V3.2890	adp-ribosylation factor, putative	1.02±0.13	0.967
101	11.9	6	LinJ32_V3.0410	ATP-dependent RNA helicase, putative	0.27±0.21	0.158
102	19.9	7	LinJ32_V3.0440	60S ribosomal protein L17, putative	0.92±0.59	0.92
103	8.9	11	LinJ32_V3.0790	RNA binding protein, putative	0.99±0.41	0.983
104	5.5	2	LinJ32_V3.0890	hypothetical protein, conserved	0.83±0.25	0.761
105	6.7	3	LinJ32_V3.0930,LinJ35_V3.0600	60S ribosomal protein L18a, putative	1.56±0.26	0.407
106	22.9	34	LinJ32_V3.3320,LinJ32_V3.3330,LinJ34_V3.2730	ribosomal protein l3, putative	0.89±0.5	0.873
107	3.9	3	LinJ32_V3.3460	glucosamine-6-phosphate isomerase, putative	1.23±0.19	0.697
108	7.9	5	LinJ32_V3.3470	chaperonin alpha subunit, putative	5.75±0.36	0.000665
109	6.9	6	LinJ32_V3.4050,LinJ35_V3.1440,LinJ35_V3.1450	60S ribosomal protein L2, putative	0.63±0.13	0.395
110	18.2	27	LinJ33_V3.0350,LinJ33_V3.0360,LinJ33_V3.0370	heat shock protein 83-1	1.04±0.31	0.952
111	6.2	2	LinJ33_V3.2040	phosphoribosylpyrophosphate synthetase, putative	0.96±0.14	0.934
112	3.8	2	LinJ33_V3.2520	heat shock protein, putative	1.03±0.13	0.957
113	4.4	3	LinJ34_V3.0080	glucose-6-phosphate dehydrogenase	0.76±0.35	0.694
114	23	4	LinJ34_V3.0150	malate dehydrogenase	0.83±0.08	0.715
115	27.4	13	LinJ34_V3.2620	40S ribosomal protein S19 protein, putative	0.91±0.53	0.907
116	17.6	5	LinJ34_V3.3440	60S ribosomal protein L21, putative	1.01±0.43	0.983
117	21.8	3	LinJ35_V3.0140	hypothetical protein, conserved	0.22±0.21	0.161
118	12.5	2	LinJ35_V3.0240	60S ribosomal protein L30	0.96±0.3	0.951
119	10.6	5	LinJ35_V3.0370	ATP-dependent DEAD-box RNA helicase, putative	1.14±0.47	0.837
120	26.1	22	LinJ35_V3.0400,LinJ35_V3.0410	40S ribosomal protein S3a, putative	0.67±0.17	0.483
121	2.3	3	LinJ35_V3.0850	NADH-dependent fumarate reductase-like protein	0.47±0.07	0.162
122	9.3	4	LinJ35_V3.1030	casein kinase, putative	0.92±0.57	0.918
123	8.5	6	LinJ35_V3.1190	NADH-dependent fumarate reductase, putative	0.24±0.02	0.00557
124	3.9	3	LinJ35_V3.1230	short chain dehydrogenase, putative	0.73±0.16	0.577
125	11.5	2	LinJ35_V3.1310	ubiquitin-conjugating enzyme E2, putative	0.74±0.22	0.61
126	19	4	LinJ35_V3.1320	histone h4	0.87±0.1	0.791
127	21	20	LinJ35_V3.1870,LinJ35_V3.1880	60S ribosomal protein L5, putative	0.68±0.35	0.596
128	31.6	5	LinJ35_V3.2040	60S ribosomal protein L32	0.27±0.23	0.188
129	12.4	8	LinJ35_V3.2240	RNA-binding protein, putative	1.5±0.74	0.571
130	7	7	LinJ35_V3.3150	ATP-dependent RNA helicase, putative	1.01±0.42	0.991
131	8.6	3	LinJ35_V3.3390	6-phosphogluconate dehydrogenase, decarboxylating, putative	0.36±0.03	0.0479
132	18	4	LinJ35_V3.3840	60S ribosomal protein L23, putative	1.01±0.68	0.993
133	15.6	6	LinJ35_V3.3900	t-complex protein 1, eta subunit, putative	0.42±0.08	0.109
134	20.7	12	LinJ35_V3.4200	poly(a) binding protein, putative	0.62±0.35	0.53
135	33.4	94	LinJ36_V3.0190,LinJ36_V3.0200,LinJ36_V3.0210	elongation factor 2	0.84±0.22	0.765
136	23.4	16	LinJ36_V3.1130,LinJ36_V3.1160	ribosomal protein L24, putative	0.89±0.6	0.893
137	12.9	16	LinJ36_V3.1320	fructose-1,6-bisphosphate aldolase	1.15±0.52	0.836
138	13.3	16	LinJ36_V3.1490	translation elongation factor 1-beta, putative	0.76±0.45	0.73
139	3	4	LinJ36_V3.1700	clathrin heavy chain, putative	0.52±0.08	0.217
140	20.5	30	LinJ36_V3.2140	chaperonin Hsp60, mitochondrial precursor	0.87±0.5	0.858
141	16.1	7	LinJ36_V3.3010,LinJ36_V3.3020	40S ribosomal protein S24e	0.94±0.05	0.908
142	22.9	10	LinJ36_V3.3360	14-3-3 protein-like protein	1.56±0.5	0.459
143	20.2	5	LinJ36_V3.3430,LinJ36_V3.4640	60S ribosomal protein L22, putative	1.1±0.24	0.862
144	11.1	3	LinJ36_V3.3750	cysteine synthase, putative	0.65±0.82	0.754
145	35	17	LinJ36_V3.3960	basic transcription factor 3a, putative	2.68±0.91	0.107
146	16.5	9	LinJ36_V3.4100	S-adenosylhomocysteine hydrolase	0.87±0.35	0.83
147	8.8	3	LinJ36_V3.4880	60S acidic ribosomal protein, putative	0.63±0.37	0.551
148	17.1	13	LinJ36_V3.5240,LinJ36_V3.5350	40S ribosomal protein SA, putative	1.34±0.97	0.743
149	5.6	2	LinJ36_V3.6960	2,3-bisphosphoglycerate-independent phosphoglycerate mutase	1.57±0.62	0.485
150	7.8	6	LinJ36_V3.7240	chaperonin, putative	2.26±0.21	0.116
151	29.1	17	LinJ25_V3.1210	ATPase beta subunit, putative	0.85±0.53	0.84
152	6.3	7	LinJ35_V3.5450	pyruvate kinase, putative	0.91±0.06	0.849
153	6.8	3	LinJ07_V3.1030	serine/threonine kinase, putative	1.22±0.27	0.725
154	9.6	4	LinJ27_V3.1150	T-complex protein 1, beta subunit, putative	0.76±0.5	0.736
155	2.3	2	LinJ30_V3.3560,LinJ30_V3.3580	S-adenosylmethionine synthetase	1.63±0.07	0.338
156	5.1	2	LinJ17_V3.0330	histone H2A, putative	1.03±0.09	0.956
157	1.1	2	LinJ22_V3.0850	hypothetical protein, conserved	0.83±0.09	0.729
158	7.4	2	LinJ12_V3.0620	cytochrome c oxidase subunit iv	0.25±0.28	0.261
159	7.9	2	LinJ35_V3.0070	prohibitin, putative	0.4±0.03	0.0779
160	2.9	2	LinJ19_V3.0680	kinesin, putative	1.06±0.79	0.944
161	6.1	3	LinJ20_V3.0820	vesicle-fusing ATPase, putative	2.8±0.4	0.0521
162	7.6	2	LinJ36_V3.6950	hypothetical protein, conserved	1.27±0.27	0.669
163	13.7	3	LinJ18_V3.0890	rab7 GTP binding protein, putative	1.23±0.58	0.766
164	12.2	2	LinJ19_V3.0090	fibrillarin, putative	0.45±0.13	0.169
SET B
N	% Cov	Peptides(95%)	Accession #	Name	H:L	PVal H:L	EF H:L
1	33.8	2	LinJ01_V3.0800	eukaryotic initiation factor 4a, putative|Leishmania infantum|chr 1|||Auto	0.7985
2	32.4	1	RRRRRLinJ02_V3.0320	hypothetical protein, conserved
3	31.9	2	LinJ04_V3.1250	actin
4	49.8	1	LinJ05_V3.0510	ATPase alpha subunit	1.9392
5	37.7	0	LinJ05_V3.0670	hypothetical protein, conserved
6	32.9	1	RRRRRLinJ06_V3.0610	hypothetical protein, conserved
7	84.4	1	LinJ13_V3.0460	40S ribosomal protein S12, putative
8	41.2	4	LinJ13_V3.1460	alpha tubulin	0.6463
9	43.2	1	LinJ14_V3.1220	tub family protein-like protein
10	67.8	9	LinJ14_V3.1240	enolase	3.5782	0.0137	1.9118
11	53.5	1	LinJ15_V3.0320	ribonucleoprotein p18, mitochondrial precursor, putative
12	44	1	LinJ16_V31760	hypothetical protein, conserved
13	56.5	1	LinJ16_V30560	orotidine-5-phosphate decarboxylase/orotate phosphoribosyltransferase, putative	0.947
14	20.7	1	RRRRRLinJ16_V31280	hypothetical protein, conserved
15	29.7	1	LinJ16_V30960	sucrose-phosphate synthase-like protein
16	26.7	0	LinJ16_V30180	hypothetical protein, conserved
26	63.2	6	LinJ17_V3.0110	elongation factor 1-alpha	1.3185	0.0324	1.2456
17	40.3	1	LinJ19_V3.1020	hypothetical protein, unknown function	9999
18	75.6	0	LinJ19_V3.0030	histone H2B	0
20	61.9	1	LinJ20_V3.0110	phosphoglycerate kinase C, glycosomal
21	68.7	1	LinJ20_V3.1090	hypothetical protein, unknown function
22	29.6	1	LinJ21_V3.2240	beta tubulin	0.4563
23	21.9	1	LinJ21_V3.1820	RNA helicase, putative
24	26	1	LinJ21_V3.0290	actin-like protein, putative
25	29.4	0	LinJ22_V3.0920	hypothetical protein, conserved
26	41.7	1	RRRRRLinJ22_V3.0180	hypothetical protein, conserved
27	22.6	0	LinJ23_V3.1570	dynein heavy chain, putative
28	40.1	2	LinJ23_V3.0410	NADP-dependent alcohol dehydrogenase, putative
29	45.9	2	LinJ25_V3.0760	eukaryotic initiation factor 5a, putative	1.437
30	46.1	1	LinJ25_V3.1210	ATPase beta subunit, putative
31	43.7	1	RRRRRLinJ25_V3.1000	hypothetical protein, conserved
32	37.9	1	LinJ25_V3.0940	cyclophilin a	1.1273
33	46.9	1	RRRRRLinJ26_V3.2190	hypothetical protein, conserved
34	51.5	2	LinJ26_V3.1220	heat shock protein 70-related protein
35	29.1	1	LinJ26_V3.1690	cytochrome c oxidase subunit V, putative
36	34.2	0	LinJ27_V3.0510	calpain-like cysteine peptidase, putative
37	62.5	10	LinJ28_V3.3060	heat-shock protein hsp70, putative	2.5467	0.0325	EF > 2
38	30.6	1	LinJ28_V3.1730	helicase-like protein
39	43.2	1	RRRRRLinJ28_V3.1570	hypothetical protein, conserved	0
40	28.1	1	RRRRRLinJ28_V3.0610	major surface protease gp63, putative
41	49.7	3	LinJ30_V3.2480	heat shock 70-related protein 1, mitochondrial precursor, putative	3.0799
42	47.1	1	LinJ30_V3.1210	hypothetical protein, conserved
43	46.5	1	LinJ30_V3.3000	glyceraldehyde 3-phosphate dehydrogenase, glycosomal
44	47.8	2	LinJ30_V3.2870	hypothetical protein, conserved
45	66.7	1	LinJ30_V3.0640	ribosome biogenesis regulatory protein (RRS1), putative
46	40	1	RRRRRLinJ32_V3.1070	hypothetical protein, conserved
47	64	4	LinJ33_V3.0350	heat shock protein 83-1	0.9791	0.9587	EF > 2
48	37.4	1	LinJ33_V3.2520	heat shock protein, putative
49	45.4	0	RRRRRLinJ34_V3.2700	selenocysteine-specific elongation factor, putative
50	21.9	0	RRRRRLinJ34_V3.1380	hypothetical protein, conserved
51	40.3	1	LinJ35_V3.3390	6-phosphogluconate dehydrogenase, decarboxylating, putative
52	84	0	LinJ35_V3.1320	histone h4		0.8213
53	25.4	1	RRRRRLinJ35_V3.4300	hypothetical protein, conserved
54	78.3	3	LinJ36_V3.2130	chaperonin Hsp60, mitochondrial precursor
55	58.8	5	LinJ36_V3.0210	elongation factor 2	2.0569	0.5086	EF > 2
56	34.2	1	LinJ36_V3.7230	hypothetical protein, conserved
57	35.6	1	LinJ36_V3.6960	2,3-bisphosphoglycerate-independent phosphoglycerate mutase	0.351
58	69.9	3	LinJ36_V3.2140	chaperonin Hsp60, mitochondrial precursor
59	36.1	1	LinJ36_V3.1320	fructose-1,6-bisphosphate aldolase	1.5421
60	25.3	1	RRRRRLinJ16_V30130	hypothetical protein, conserved
61	34.9	1	LinJ36_V3.3360	14-3-3 protein-like protein
62	33.1	1	LinJ36_V3.1640	hypothetical protein, conserved
