# Supplementary material for: Paromomycin Affects Translation and Vesicle-Mediated Trafficking as Revealed by Proteomics of Paromomycin –Susceptible –Resistant Leishmania donovani
Source: PLoS One. 2011 Oct 27;6(10):e26660. doi: 10.1371/journal.pone.0026660 (PMC3203147; doi:10.1371/journal.pone.0026660)
Supplement: Table S2 — Proteins identified using SILAC and categorized on the basis of function quantitated at >95% confidence and having ≥2 peptides. (XLS) [file pone.0026660.s002.xls]

## Sheet: S2
Supplementary Table S2. Functional Classification of Proteins; ≥2 peptides; >95% confidence
S. No.	Accession No.	Name of the Protein	ratio	Ratio	pvalue	Percent coverage	Total no of peptides
Translation
1	LinJ01_V3.0790,LinJ01_V3.0800	eukaryotic initiation factor 4a, putative	0.81±0.15	0.7985	0.692	28.5,33.8	18,2
2	LinJ04_V3.0460,LinJ22_V3.0004	60S ribosomal protein L11 (L5, L16)	0.75±0.55		0.745	13.3	10
3	LinJ04_V3.0750,LinJ04_V3.0950	60S ribosomal protein L10, putative	0.68±0.07		0.464	13.6	8
4	LinJ06_V3.0590,LinJ06_V3.0600	60S ribosomal protein L23a, putative	0.63±0.5		0.625	22.1	6
5	LinJ07_V3.0760,LinJ36_V3.1310	40S ribosomal protein S9, putative	1.12±0.15		0.836	27.9	8
6	LinJ09_V3.1020,LinJ09_V3.1030	elongation factor-1 gamma	0.82±0.2		0.725	5.7	17
7	LinJ11_V3.1160	eukaryotic release factor 3, putative	0.17±0.04		0.00145	5.3	3
8	LinJ11_V3.1180,LinJ29_V3.1920	40S ribosomal protein S15a, putative	0.82±0.52		0.807	24.6	5
9	LinJ13_V3.0450,LinJ36_V3.4730	60S ribosomal protein L18, putative	0.99±0.53		0.992	12.1	8
10	LinJ13_V3.0460	40S ribosomal protein S12, putative	1.04±0.48		0.951	27	11
11	LinJ13_V3.1120,LinJ13_V3.1130	40S ribosomal protein S4, putative	0.98±0.37		0.973	31.1	45
12	LinJ15_V3.0220,LinJ34_V3.0910	60S ribosomal protein L13a, putative	0.95±0.25		0.929	9	9
13	LinJ15_V3.1010,LinJ33_V3.0960	40S ribosomal protein S3, putative	0.88±0.36		0.842	26	10
14	LinJ15_V3.1530	ribosomal protein S6, putative	1.57±0.36		0.421	34.9	6
15	LinJ17_V3.0090,LinJ17_V3.0100,LinJ17_V3.0110,LinJ17_V3.0170,LinJ17_V3.0180,LinJ17_V3.0190,LinJ17_V3.0200	elongation factor 1-alpha	0.76±0.4	1.3185	0.712	30.1,63.2	114,6
16	LinJ18_V3.0630,LinJ36_V3.3950	60S ribosomal protein L10a, putative	0.24±0.24		0.199	22	5
17	LinJ19_V3.0050,LinJ32_V3.0460	40S ribosomal protein S2	0.68±0.27		0.558	17.8	9
18	LinJ19_V3.0390,LinJ33_V3.3300	40S ribosomal protein S13, putative	0.88±0.49		0.863	17.2	4
19	LinJ20_V3.1620,LinJ21_V3.1790	ribosomal protein s11 homolog	1.27±0.52		0.718	6.4	10
20	LinJ21_V3.0800,LinJ35_V3.1900	60S ribosomal protein l36, putative	0.82±0.24		0.736	29.5	6
21	LinJ21_V3.1290,LinJ30_V3.3390	60S ribosomal protein L9, putative	0.92±0.19		0.881	8.9	8
22	LinJ21_V3.2150,LinJ35_V3.2000	40S ribosomal protein S6, putative	1.09±0.19		0.878	28.5	17
23	LinJ22_V3.1370,LinJ22_V3.1410	40S ribosomal protein L14, putative	0.23±0.05		0.0082	5.2	4
24	LinJ24_V3.2160,LinJ24_V3.2170	40S ribosomal protein S8, putative	1.43±0.46		0.552	6.8	2
25	LinJ25_V3.0740,LinJ25_V3.0750,LinJ25_V3.0760	eukaryotic initiation factor 5a, putative	0.58±0.32	1.437	0.467	22.9,45.9	15,2
26	LinJ25_V3.1220,LinJ34_V3.0460	ribosomal protein S25	1.02±0.48		0.975	26.7	6
27	LinJ26_V3.0150,LinJ26_V3.0160	60S ribosomal protein L7, putative	0.81±0.13		0.687	26.6	6
28	LinJ26_V3.0840,LinJ26_V3.0850	40S ribosomal protein S16, putative	0.83±0.51		0.821	34.2	12
29	LinJ27_V3.1300,LinJ27_V3.2480	60S acidic ribosomal subunit protein, putative	0.99±0.19		0.979	6.2	12
30	LinJ28_V3.0570,LinJ30_V3.3240	ribosomal protein s26, putative	3.47±0.58		0.0205	15.2	2
31	LinJ28_V3.1050,LinJ30_V3.3650	40S ribosomal protein S14	1.65±1.04		0.539	29.2	14
32	LinJ28_V3.1100,LinJ28_V3.1120	ribosomal protein s20, putative	1.07±0.17		0.897	27.6	7
33	LinJ28_V3.2750,LinJ28_V3.2760	40S ribosomal protein S17, putative	1.42±0.64		0.603	18.2	12
34	LinJ29_V3.1160,LinJ29_V3.1170,LinJ29_V3.1180	ribosomal protein L1a, putative	0.65±0.25		0.503	23.1	17
35	LinJ29_V3.2570,LinJ29_V3.2580	60S ribosomal protein L13, putative	0.94±0.22		0.916	12.7	18
36	LinJ30_V3.0470	aspartyl-tRNA synthetase, putative	0.09±0.01		8.88e-06	3.6	3
37	LinJ30_V3.3170	valyl-tRNA synthetase, putative	0.67±0.27		0.539	2.9	4
38	LinJ32_V3.0440	60S ribosomal protein L17, putative	0.92±0.59		0.92	19.9	7
39	LinJ32_V3.0930,LinJ35_V3.0600	60S ribosomal protein L18a, putative	1.56±0.26		0.407	6.7	3
40	LinJ32_V3.3320,LinJ32_V3.3330,LinJ34_V3.2730	ribosomal protein l3, putative	0.89±0.5		0.873	22.9	34
41	LinJ32_V3.4050,LinJ35_V3.1440,LinJ35_V3.1450	60S ribosomal protein L2, putative	0.63±0.13		0.395	6.9	6
42	LinJ34_V3.2620	40S ribosomal protein S19 protein, putative	0.91±0.53		0.907	27.4	13
43	LinJ34_V3.3440	60S ribosomal protein L21, putative	1.01±0.43		0.983	17.6	5
44	LinJ35_V3.0240	60S ribosomal protein L30	0.96±0.3		0.951	12.5	2
45	LinJ35_V3.0400,LinJ35_V3.0410	40S ribosomal protein S3a, putative	0.67±0.17		0.483	26.1	22
46	LinJ35_V3.1870,LinJ35_V3.1880	60S ribosomal protein L5, putative	0.68±0.35		0.596	21	20
47	LinJ35_V3.2040	60S ribosomal protein L32	0.27±0.23		0.188	31.6	5
48	LinJ35_V3.3840	60S ribosomal protein L23, putative	1.01±0.68		0.993	18	4
49	LinJ36_V3.0190,LinJ36_V3.0200,LinJ36_V3.0210	elongation factor 2	0.84±0.22	2.0569	0.765	33.4,58.8	94,5
50	LinJ36_V3.1130,LinJ36_V3.1160	ribosomal protein L24, putative	0.89±0.6		0.893	23.4	16
51	LinJ36_V3.3010,LinJ36_V3.3020	40S ribosomal protein S24e	0.94±0.05		0.908	16.1	7
52	LinJ36_V3.3430,LinJ36_V3.4640	60S ribosomal protein L22, putative	1.1±0.24		0.862	20.2	5
53	LinJ36_V3.4880	60S acidic ribosomal protein, putative	0.63±0.37		0.551	8.8	3
54	LinJ36_V3.5240,LinJ36_V3.5350	40S ribosomal protein SA, putative	1.34±0.97		0.743	17.1	13
55	LinJ36_V3.1490	translation elongation factor 1-beta, putative	0.76±0.45		0.73	13.3	16
Cytoskeletal Proteins
56	LinJ04_V3.1250	actin	1.14±0.28		0.82	18.1,31.9	12,2
57	LinJ08_V3.1280,LinJ08_V3.1290,LinJ21_V3.2240,LinJ33_V3.0860	beta tubulin	0.68±0.53		0.677	52.1	161
58	LinJ13_V3.0330,LinJ13_V3.1460	alpha tubulin	0.97±0.5	0.6463	0.968	52.5,41.2	151,4
59	LinJ14_V3.1190	kinesin K39, putative	0.3±0.04		0.024	7.3	2
60	LinJ19_V3.0680	kinesin, putative	1.06±0.79		0.944	2.9	2
61	LinJ16_V31510,LinJ16_V31520	paraflagellar rod protein 2C	0.55±1.02		0.755	19.8	11
62	LinJ20_V3.1450	axoneme central apparatus protein, putative	1.44±0.7		0.605	4.5	2
63	LinJ25_V3.1010	dynein heavy chain, putative	0.58±0.47		0.57	3.1	9
64	LinJ29_V3.1880,LinJ29_V3.1890	paraflagellar rod protein 1D, putative	1±0.15		1	13.8	8
65	LinJ36_V3.1700	clathrin heavy chain, putative	0.52±0.08		0.217	3	4
Metabolic Enzymes
66	LinJ05_V3.0500,LinJ05_V3.0510	ATPase alpha subunit	0.45±0.27		0.312	18.8	16
67	LinJ11_V3.1000	pyruvate phosphate dikinase, putative	1.27±0.81		0.767	22.9	41
68	LinJ12_V3.0490	glucose-6-phosphate isomerase	1.27±0.18		0.647	2.6	4
69	LinJ12_V3.0730	NADH:flavin oxidoreductase/NADH oxidase, putative	2.89±2.65		0.313	9	5
70	LinJ14_V3.1240	enolase	1.17±0.38	3.5782	0.799	25.6,67.8	35,9
71	LinJ16_V30560	orotidine-5-phosphate decarboxylase/orotate phosphoribosyltransferase, putative	1.56±0.53		0.466	12	21
72	LinJ16_V30760	transaldolase, putative	0.55±0.45		0.536	8.2	13
73	LinJ18_V3.1500,LinJ18_V3.1510	P-type H+-ATPase, putative	0.67±0.09		0.446	7.5	14
74	LinJ19_V3.0190,LinJ19_V3.0200	ADP,ATP carrier protein 1, mitochondrial precursor, putative	0.86±0.35		0.812	9.8	13
75	LinJ19_V3.0710	glycosomal malate dehydrogenase	1.21±0.16		0.719	12.4	20
76	LinJ20_V3.0110,LinJ20_V3.0120	phosphoglycerate kinase C, glycosomal	0.1±0.12		0.0667	19.1	14
77	LinJ21_V3.0300,LinJ21_V3.0310	hexokinase, putative	1.5±1.1		0.652	10.6	8
78	LinJ23_V3.0410	NADP-dependent alcohol dehydrogenase, putative	0.78±0.1		0.645	4.3,40.1	3,2
79	LinJ24_V3.0780	malic enzyme	1.78±1.46		0.552	4.6	3
80	LinJ24_V3.0870	triosephosphate isomerase	1.51±0.53		0.506	10.8	9
81	LinJ27_V3.0300	acyl carrier protein, putative	1.78±0.16		0.267	12	4
82	LinJ27_V3.1710,LinJ27_V3.2500	glycosomal phosphoenolpyruvate carboxykinase, putative	0.75±0.39		0.691	22.7	39
83	LinJ29_V3.2620	6-phospho-1-fructokinase, putative	0.76±0.21		0.64	16.7	19
84	LinJ30_V3.2990,LinJ30_V3.3000	glyceraldehyde 3-phosphate dehydrogenase, glycosomal	1.94±0.61		0.268	30.2	138
85	LinJ31_V3.2320	3,2-trans-enoyl-CoA isomerase, mitochondrial precursor, putative	0.39±0.03		0.0669	8.8	2
86	LinJ32_V3.3460	glucosamine-6-phosphate isomerase, putative	1.23±0.19		0.697	3.9	3
87	LinJ33_V3.2040	phosphoribosylpyrophosphate synthetase, putative	0.96±0.14		0.934	6.2	2
88	LinJ34_V3.0080	glucose-6-phosphate dehydrogenase	0.76±0.35		0.694	4.4	3
89	LinJ34_V3.0150	malate dehydrogenase	0.83±0.08		0.715	23	4
90	LinJ35_V3.0850	NADH-dependent fumarate reductase-like protein	0.47±0.07		0.162	2.3	3
91	LinJ35_V3.1190	NADH-dependent fumarate reductase, putative	0.24±0.02		0.00557	8.5	6
92	LinJ35_V3.1230	short chain dehydrogenase, putative	0.73±0.16		0.577	3.9	3
93	LinJ35_V3.3390	6-phosphogluconate dehydrogenase, decarboxylating, putative	0.36±0.03		0.0479	8.6	3
94	LinJ36_V3.1320	fructose-1,6-bisphosphate aldolase	1.15±0.52		0.836	12.9	16
95	LinJ36_V3.6960	2,3-bisphosphoglycerate-independent phosphoglycerate mutase	1.57±0.62		0.485	5.6	2
96	LinJ25_V3.1210	ATPase beta subunit, putative	0.85±0.53		0.84	29.1	17
97	LinJ35_V3.5450	pyruvate kinase, putative	0.91±0.06		0.849	6.3	7
98	LinJ30_V3.3560,LinJ30_V3.3580	S-adenosylmethionine synthetase	1.63±0.07		0.338	2.3	2
99	LinJ12_V3.0620	cytochrome c oxidase subunit iv	0.25±0.28		0.261	7.4	2
100	LinJ36_V3.3750	cysteine synthase, putative	0.65±0.82		0.754	11.1	3
Chaperones/Stress proteins
101	LinJ13_V3.1400	chaperonin TCP20, putative	0.56±0.07		0.27	3.9	4
102	LinJ18_V3.1350	heat shock protein, putative	0.82±0.13		0.711	2.7	3
103	LinJ21_V3.1330	t-complex protein 1, delta subunit, putative	0.47±0.03		0.14	12	4
104	LinJ23_V3.0050	peroxidoxin	0.83±0.09		0.716	8.4	3
105	LinJ25_V3.0940	cyclophilin a	1.18±0.05		0.746	14.7	7
106	LinJ26_V3.1220	heat shock protein 70-related protein	2.11±0.2		0.15	15.8,51.5	7,2
107	LinJ26_V3.1360	prefoldin-like protein	0.94±0.06		0.897	10.3	3
108	LinJ28_V3.2960,LinJ28_V3.3000,LinJ28_V3.3060	heat-shock protein hsp70, putative	1.14±0.54		0.846	35.5	70
109	LinJ30_V3.2480,LinJ30_V3.2530,LinJ30_V3.2540	heat shock 70-related protein 1, mitochondrial precursor, putative	0.92±0.55	3.0799	0.917	27.6,49.7	56,3
110	LinJ32_V3.3470	chaperonin alpha subunit, putative	5.75±0.36		0.000665	7.9	5
111	LinJ33_V3.0350,LinJ33_V3.0360,LinJ33_V3.0370	heat shock protein 83-1	1.04±0.31	0.9791	0.952	18.2,64	27,4
112	LinJ33_V3.2520	heat shock protein, putative	1.03±0.13		0.957	3.8	2
113	LinJ35_V3.3900	t-complex protein 1, eta subunit, putative	0.42±0.08		0.109	15.6	6
114	LinJ36_V3.2130	chaperonin Hsp60, mitochondrial precursor				78.3	3
115	LinJ36_V3.2140	chaperonin Hsp60, mitochondrial precursor	0.87±0.5		0.858	20.5,69.9	30,3
116	LinJ36_V3.7240	chaperonin, putative	2.26±0.21		0.116	7.8	6
117	LinJ27_V3.1150	T-complex protein 1, beta subunit, putative	0.76±0.5		0.736	9.6	4
118	LinJ28_V3.3060	heat-shock protein hsp70, putative	2.5467			62.5	10
119	LinJ29_V3.1360	ATP-dependent Clp protease subunit, heat shock protein 100 (HSP100), putative	0.79±0.18		0.676	8.2	8
Proteins involved in Intracellular survival/Processing
120	LinJ09_V3.0950,LinJ31_V3.1930,LinJ31_V3.2070,LinJ36_V3.3690	polyubiquitin	0.78±0.23		0.68	26.3	3
121	LinJ11_V3.0350	14-3-3 protein, putative	1.64±0.64		0.441	13.4	7
122	LinJ11_V3.0640	aminopeptidase, putative	1.05±0.88		0.96	6.4	7
123	LinJ18_V3.0890	rab7 GTP binding protein, putative	1.23±0.58		0.766	13.7	3
124	LinJ19_V3.0150	aminopeptidase, putative	1.73±0.17		0.293	11.1	6
125	LinJ20_V3.0820	vesicle-fusing ATPase, putative	2.8±0.4		0.0521	6.1	3
126	LinJ21_V3.2070	proteasome alpha 2 subunit, putative	1.28±0.16		0.638	12.6	2
127	LinJ21_V3.2200	proteasome alpha 5 subunit, putative	0.87±0.24		0.811	18	5
128	LinJ24_V3.1560,LinJ24_V3.1570	IgE-dependent histamine-releasing factor, putative	1.75±0.23		0.288	5.3	2
129	LinJ25_V3.0780	protein phosphatase, putative	0.47±0.35		0.402	7.4	4
130	LinJ28_V3.1310	glucose-regulated protein 78, putative	1.17±0.35		0.787	15	20
131	LinJ28_V3.2610	vacuolar ATP synthase subunit B, putative	1.64±1.18		0.575	4.8	2
132	LinJ28_V3.2940,LinJ28_V3.2970	activated protein kinase c receptor (LACK)	0.76±0.29		0.66	10.6	12
133	LinJ28_V3.1850	proteasome regulatory non-ATP-ase subunit 2, putative	0.75±0.06		0.575	1.5	3
134	LinJ29_V3.0790	lipophosphoglycan biosynthetic protein, putative	2.01±0.19		0.177	5.6	3
135	LinJ31_V3.1240	vacuolar-type proton translocating pyrophosphatase 1, putative	1.09±0.5		0.896	15.2	19
136	LinJ35_V3.1030	casein kinase, putative	0.92±0.57		0.918	9.3	4
137	LinJ35_V3.0070	prohibitin, putative	0.4±0.03		0.0779	7.9	2
138	LinJ35_V3.1310	ubiquitin-conjugating enzyme E2, putative	0.74±0.22		0.61	11.5	2
139	LinJ36_V3.3360	14-3-3 protein-like protein	1.56±0.5		0.459	22.9	10
140	LinJ36_V3.4100	S-adenosylhomocysteine hydrolase	0.87±0.35		0.83	16.5	9
RNA and DNA processing
141	LinJ15_V3.1430	nucleolar RNA binding protein, putative	0.79±0.63		0.804	11.2	5
142	LinJ15_V3.1500	proliferative cell nuclear antigen (PCNA), putative	0.27±0.09		0.0287	11.6	3
143	LinJ17_V3.0330	histone H2A, putative	1.03±0.09		0.956	5.1	2
144	LinJ19_V3.0090	fibrillarin, putative	0.45±0.13		0.169	12.2	2
145	LinJ21_V3.1820	RNA helicase, putative	0.94±0.47		0.926	7.5	5
146	LinJ32_V3.0410	ATP-dependent RNA helicase, putative	0.27±0.21		0.158	11.9	6
147	LinJ32_V3.0790	RNA binding protein, putative	0.99±0.41		0.983	8.9	11
148	LinJ35_V3.0370	ATP-dependent DEAD-box RNA helicase, putative	1.14±0.47		0.837	10.6	5
149	LinJ35_V3.1320	histone h4	0.87±0.1		0.791	19	4
150	LinJ35_V3.2240	RNA-binding protein, putative	1.5±0.74		0.571	12.4	8
151	LinJ35_V3.3150	ATP-dependent RNA helicase, putative	1.01±0.42		0.991	7	7
152	LinJ35_V3.4200	poly(a) binding protein, putative	0.62±0.35		0.53	20.7	12
153	LinJ36_V3.3960	basic transcription factor 3a, putative	2.68±0.91		0.107	35	17
Signal Transduction
154	LinJ05_V3.0030	small GTP-binding protein, putative	0.98±0.38		0.973	14.9	6
155	LinJ25_V3.1460	GTP-binding protein, putative	0.74±0.28		0.637	14.4	4
156	LinJ27_V3.0620	small GTP-binding protein Rab1, putative	0.82±0.07		0.701	28.5	6
157	LinJ31_V3.2890	adp-ribosylation factor, putative	1.02±0.13		0.967	32.6	8
158	LinJ07_V3.1030	serine/threonine kinase, putative	1.22±0.27		0.725	6.8	3
Hypothetical Proteins
159	LinJ10_V3.0910	hypothetical protein, conserved	0.47±0.06		0.148	12.8	2
160	LinJ25_V3.0550	hypothetical protein, conserved	0.96±1.09		0.972	12.1	4
161	LinJ25_V3.2090	hypothetical protein, conserved	1.04±0.18		0.937	4.7	4
162	LinJ27_V3.1220	hypothetical protein, conserved	0.67±0.11		0.453	1.9	2
163	LinJ32_V3.0890	hypothetical protein, conserved	0.83±0.25		0.761	5.5	2
164	LinJ35_V3.0140	hypothetical protein, conserved	0.22±0.21		0.161	21.8	3
165	LinJ22_V3.0850	hypothetical protein, conserved	0.83±0.09		0.729	1.1	2
166	LinJ36_V3.6950	hypothetical protein, conserved	1.27±0.27		0.669	7.6	2
167	LinJ30_V3.2870	hypothetical protein, conserved				47.8	2
